# Supplementary material for: The Role of the Basophil Activation Test in the Diagnosis of Drug-Induced Anaphylaxis
Source: Diagnostics (Basel). 2024 Sep 13;14(18):2036. doi: 10.3390/diagnostics14182036 (PMC11430944; doi:10.3390/diagnostics14182036)
Supplement: Supplementary file 1 [file diagnostics-14-02036-s001.zip]

Archive with 1 entries (1 files):
- diagnostics-3179337-supplementary.pdf
